# Supplementary material for: Novel Lithium-Ion Capacitor Based on a NiO-rGO Composite
Source: Materials (Basel). 2021 Jun 27;14(13):3586. doi: 10.3390/ma14133586 (PMC8269625; doi:10.3390/ma14133586)
Supplement: Supplementary file 1 [file materials-14-03586-s001.zip]

Archive with 1 entries (1 files):
- materials-1251433-supplementary.pdf
